# Supplementary material for: Impact of DJ-1 and Helix 8 on the Proteome and Degradome of Neuron-Like Cells
Source: Cells. 2021 Feb 16;10(2):404. doi: 10.3390/cells10020404 (PMC7920061; doi:10.3390/cells10020404)
Supplement: Supplementary file 1 [file cells-10-00404-s001.zip]

Archive with 6 entries (6 files):
- 2020-11-23 Suppl Table 1.xlsx
- __MACOSX/._2020-11-23 Suppl Table 1.xlsx
- 2020-11-30 Suppl Table 2.xlsx
- __MACOSX/._2020-11-30 Suppl Table 2.xlsx
- SupplementaryFiguresfinal.pptx
- __MACOSX/._SupplementaryFiguresfinal.pptx
